# Supplementary material for: The contributions of focused attention and open monitoring in mindfulness-based cognitive therapy for affective disturbances: A 3-armed randomized dismantling trial
Source: PLoS One. 2021 Jan 12;16(1):e0244838. doi: 10.1371/journal.pone.0244838 (PMC7802967; doi:10.1371/journal.pone.0244838)
Supplement: S1 Dataset — (XLSX) [file pone.0244838.s006.xlsx]

## Sheet: Sheet1
Measure	Tx	Week 0			Week 2			Week 4			Week 6			Week 8			Week 20
		n	M	SD	n	M	SD	n	M	SD	n	M	SD	n	M	SD	n	M	SD
IDS	OM	36	23.42	7.2	-	-	-	-	-	-	-	-	-	31	11.42	7.71	31	11.48	8.5
	MBCT	32	23.41	7.27	-	-	-	-	-	-	-	-	-	30	11.3	5.17	30	10.57	6.85
	FA	36	22.78	7.63	-	-	-	-	-	-	-	-	-	36	10.97	5.56	35	10.86	5.59
Stress (DASS)	OM	35	15.06	8.69	35	14.43	8.13	33	12.64	8.41	29	10.57	6.01	31	9.05	7.04	30	9.67	8.03
	MBCT	32	14.02	5.91	29	13.52	6.5	30	11.03	5.56	27	10.84	6.57	30	8.85	5.66	30	8.07	5.36
	FA	36	14.34	6.9	35	10.64	5.84	35	8.89	5	35	8.29	5.41	34	8.62	5.7	35	8.13	6.78
Anxiety (DASS)	OM	35	6.26	5.59	35	6.43	4.07	33	5.91	5.16	29	5.64	4.12	31	4.13	4.5	30	4.97	5.79
	MBCT	32	3.94	3.04	29	4.88	4.53	30	3.2	2.92	27	4.21	4.66	30	2.54	1.9	30	1.8	2.12
	FA	36	4	3.79	35	3.24	2.44	35	2.64	2.73	35	2.35	2.92	34	2.15	2.3	35	2.01	2.27
Depression (DASS)	OM	35	10.71	7.67	35	9.11	8.81	33	8.59	8.44	29	5.67	5.37	31	4.74	5.95	30	6.29	8.3
	MBCT	32	10.81	8.39	29	9.34	8.01	30	6.22	6.34	27	6.81	6.58	30	4.67	5.25	30	4	6.05
	FA	36	7.86	7.53	35	5.98	6.76	35	4.37	5.23	35	4.57	5.27	34	3.7	5.03	35	5.57	6.51
Note. IDS = Inventory of Depressive Symptomatology; DASS = Depression Anxiety Stress Scales; Tx = Treatment; M = mean; SD = standard deviation.
